# Supplementary material for: Leveraging Genomic Annotations and Pleiotropic Enrichment for Improved Replication Rates in Schizophrenia GWAS
Source: PLoS Genet. 2016 Jan 25;12(1):e1005803. doi: 10.1371/journal.pgen.1005803 (PMC4726519; doi:10.1371/journal.pgen.1005803)
Supplement: S1 Table — The SNPs identified by CM3 at predicted replication probabilities > 0.8 were pruned at LD r2 < 0.1 (after removing SNPs in the xMHC region), keeping SNP having largest predicted replication probability in each LD block, and, clumped by 250kbp. Shaded rows indicate the genomic regions having SNP above genome wide significant threshold (5 x10-8). The locus number (Loci), leading SNPs (LeadingSNP), reference allele(A1), chromosome numbers (Chrnum), genomic position (Pos), predicted replication probability (Pred_Repl), p-values from the primary study (P), predicted replication probability excluding Bipolar disorder from the enrichment sources (Pred_Repl_noBIP) and closest genes in the region (Genes) are listed from left to right. (XLS) [file pgen.1005803.s002.xls]

## Sheet: sheet1
Loci	LeadingSNP	A1	Chrnum	Pos	Pred_repl	P	Pred_repl_noBIP	Genes
1	rs13306645	A	1	1223427	0.8406	0.0002042	0.2355	SCNN1D
2	rs4648845	T	1	2387101	0.9706	4.033e-09	0.9701	PLCH2
3	rs189368956	A	1	5490938	0.8668	9.668e-05	0.2675	AK125078
4	rs200448	T	1	6701978	0.8872	6.846e-06	0.8927	DNAJC11
5	rs301797	A	1	8487323	0.9788	2.724e-09	0.9851	RERE/SLC45A1
6	rs184334343	C	1	28484371	0.8471	0.000171	0.243	EYA3/PTAFR
7	rs533123	G	1	29141155	0.8848	1.971e-07	0.8979	OPRD1/YTHDF2
8	rs6694545	A	1	30437268	0.9884	2.644e-09	0.9634	BC042538
9	rs7551345	A	1	31831870	0.8828	3.509e-06	0.8948	ZCCHC17
10	rs1768560	C	1	35926150	0.8584	2.021e-05	0.765	KIAA0319L
11	rs7537052	T	1	36616941	0.9106	3.307e-07	0.9127	TRAPPC3
12	rs184066894	A	1	39294694	0.8337	0.0002436	0.2283	RRAGC
13	rs4660409	T	1	40877040	0.8299	0.0002678	0.2304	SMAP2
14	rs4660192	T	1	41842350	0.8809	1.921e-05	0.7521	EDN2
15	rs2970610	T	1	44097530	0.9848	5.692e-10	0.9899	PTPRF/SZT2
16	rs12138061	A	1	50572096	0.8887	6.036e-06	0.8795	ELAVL4
17	rs145155926	A	1	61387424	0.8526	0.000147	0.2523	BC030753
18	rs74342823	T	1	64483298	0.8228	0.0003192	0.2198	ROR1
19	rs147136646	C	1	65660406	0.8021	0.0005121	0.2089	AK3L1/DM004381
20	rs12129719	G	1	66324512	0.9265	2.896e-07	0.9322	PDE4B
21	rs7531932	G	1	72134585	0.8962	2.881e-06	0.9007	NEGR1
22	rs12129573	A	1	73768366	0.988	2.346e-10	0.9847	BC041341
23	rs147069009	A	1	75111926	0.83	0.0002672	0.2245	C1orf173
24	rs12041018	A	1	81529677	0.8098	0.0001021	0.5519	KIAA0786
25	rs2027061	C	1	93001430	0.8305	7.046e-05	0.8387	EVI5
26	rs1023330	T	1	95586773	0.801	7.563e-05	0.6912	TMEM56
27	rs2391672	A	1	95921697	0.8524	6.218e-07	0.8708	BC067883
28	rs145494376	T	1	96337850	0.8325	0.0002509	0.2271	BC067883
29	rs12047716	A	1	97854999	0.8711	2.219e-06	0.8714	DPYD
30	rs1702294	T	1	98501984	0.9996	2.794e-17	0.9996	AK094607
31	rs72683436	A	1	113449050	0.8206	0.0003366	0.2152	SLC16A1
32	rs12565931	G	1	114679826	0.8029	0.0005038	0.1997	SYT6
33	rs55675132	T	1	115619634	0.8709	3.274e-06	0.8588	TSPAN2
34	rs12062861	A	1	150017281	0.9891	9.978e-10	0.9847	VPS45
35	rs145402324	A	1	150495327	0.8126	6.467e-06	0.8124	ECM1
36	rs185369625	A	1	152505323	0.8524	0.000148	0.2491	CRCT1
37	rs4540690	A	1	153825208	0.8281	5.39e-05	0.8441	GATAD2B
38	rs2242194	G	1	154990297	0.8791	3.178e-06	0.8599	ZBTB7B
39	rs3856261	A	1	155876613	0.863	4.252e-06	0.8794	RIT1
40	rs114971278	G	1	161344502	0.8328	0.0002494	0.2273	C1orf192
41	rs7521492	A	1	163727923	0.9046	5.641e-07	0.8985	NUF2
42	rs180812535	A	1	164865787	0.8186	0.0003526	0.293	PBX1
43	rs192114140	T	1	169741509	0.8156	0.0003774	0.2108	C1orf112
44	rs61828917	T	1	173580303	0.8901	1.564e-05	0.8924	ANKRD45
45	rs2285217	T	1	175132938	0.8981	7.015e-06	0.9124	KIAA0040
46	rs6670165	T	1	177280121	0.8772	1.156e-07	0.8977	BRINP2
47	rs75608493	G	1	177766021	0.8188	3.382e-07	0.8431	SEC16B
48	rs61758794	T	1	178854330	0.8029	0.0005033	0.215	RALGPS2
49	rs11487432	G	1	180634944	0.8227	3.816e-05	0.5958	XPR1
50	rs114129995	A	1	188214496	0.8689	9.064e-05	0.2704	C1orf99
51	rs75975902	C	1	189252736	0.8189	0.0003496	0.2138	DBCCR1L
52	rs986020	A	1	190942870	0.8425	4.393e-07	0.8639	CR936711
53	rs10920084	G	1	200962795	0.8595	7.34e-06	0.8128	KIF21B
54	rs7551222	G	1	204599295	0.8627	3.831e-06	0.8499	MDM4
55	rs16937	A	1	205035455	0.9209	8.691e-07	0.9275	CNTN2
56	rs41310907	A	1	205500988	0.8198	0.0003423	0.2319	PCTK3
57	rs7523273	G	1	207977083	0.9284	1.609e-07	0.9409	EU154352
58	rs7529073	C	1	214147889	0.9073	9.689e-07	0.9004	AK092251
59	rs140147913	T	1	226722634	0.8397	0.0002089	0.2346	AK055856
60	rs192551617	T	1	228848300	0.8239	0.0003112	0.2183	RHOU
61	rs11807834	A	1	230272624	0.8345	1.763e-06	0.8574	GALNT2
62	rs1326292	T	1	232599809	0.8033	0.0001839	0.6431	SIPA1L2
63	rs145932893	C	1	237028175	0.8512	0.000153	0.2477	MTR
64	rs1033023	A	1	239209134	0.8615	7.128e-07	0.8837	CHRM3
65	rs13376709	T	1	243690491	0.9662	7.516e-08	0.9605	AKT3/SDCCAG8
66	rs191248728	A	2	241842	0.8256	0.0002981	0.2239	DKFZP586F1318
67	rs188325978	A	2	15311260	0.8113	0.0004172	0.2069	NAG
68	rs1509378	A	2	22754466	0.9537	8.371e-08	0.9342	AK090620
69	rs76832595	C	2	23726719	0.8072	6.524e-07	0.7994	KLHL29
70	rs183823891	T	2	25352200	0.9173	1.339e-07	0.9281	CR933670/DNMT3A/EFR3B
71	rs113954968	C	2	27696207	0.8453	3.318e-05	0.8434	IFT172
72	rs12474906	C	2	28033538	0.9514	1.014e-07	0.9561	RBKS
73	rs141682846	C	2	35561972	0.8349	0.0002361	0.2305	CR617033
74	rs3770752	G	2	37576136	0.9304	2.631e-06	0.9022	C2orf56/QPCT
75	rs12713008	A	2	48503561	0.8399	1.886e-05	0.8415	FOXN2
76	rs73930659	C	2	52264851	0.8248	0.0003045	0.2192	NRXN1
77	rs7573551	G	2	54305801	0.8388	1.483e-05	0.8475	ACYP2
78	rs354225	A	2	54923766	0.8824	5.268e-06	0.8394	SPTBN1
79	rs189613400	T	2	56110811	0.8799	6.332e-05	0.2863	BC043355/EFEMP1
80	rs11682175	C	2	57987593	0.9952	2.543e-12	0.9981	VRK2
81	rs112031040	C	2	58581265	0.8747	7.502e-05	0.2808	FANCL
82	rs7599488	T	2	60718347	0.9083	3.114e-07	0.9153	BCL11A
83	rs4146115	C	2	65753994	0.8669	8.542e-05	0.6535	FLJ16124
84	rs116606117	G	2	66450478	0.836	0.0002301	0.2317	AK131224
85	rs3768644	A	2	72361505	0.8919	1.302e-07	0.9037	CYP26B1
86	rs78905042	A	2	72876642	0.8226	0.0003211	0.2171	EXOC6B
87	rs2077586	G	2	73161551	0.9028	1.534e-07	0.9175	EMX1/SFXN5
88	rs56145559	T	2	73623439	0.9715	8.424e-08	0.9669	ALMS1
89	rs13027106	C	2	76455168	0.9006	1.784e-07	0.8991	GCFC2
90	rs61712019	T	2	77704889	0.8416	1.958e-06	0.8605	LRRTM4
91	rs139506658	C	2	86491317	0.8063	0.0004679	0.2024	REEP1
92	rs76239019	C	2	86947783	0.8085	3.215e-06	0.8318	VPS24
93	rs2276650	G	2	96861159	0.8457	2.136e-05	0.7629	STARD7
94	rs78381888	G	2	97500775	0.9455	1.501e-07	0.9262	CNNM3/FAM178B
95	rs9330316	G	2	110284236	0.9553	7.687e-08	0.9623	SETP10
96	rs114201065	A	2	116266171	0.8056	0.0004745	0.2064	DPP10
97	rs142443853	C	2	131813830	0.8029	0.000503	0.1997	FAM168B
98	rs6430491	A	2	134840967	0.8494	1.612e-06	0.8113	MGAT5
99	rs7599224	G	2	145214607	0.911	6.63e-06	0.8116	ZEB2
100	rs2381759	T	2	146428031	0.9426	1.355e-08	0.941	BC040861
101	rs76355118	G	2	149412005	0.9141	2.777e-08	0.6775	EPC2
102	rs13027978	G	2	156856228	0.8739	4.08e-06	0.8136	BC032407
103	rs12478470	C	2	160662329	0.8897	1.611e-05	0.8916	LY75
104	rs2909457	G	2	162845855	0.9593	4.375e-08	0.9591	DPP4
105	rs115512941	T	2	164270763	0.9108	1.916e-05	0.3405	FIGN
106	rs13004237	G	2	172833139	0.8901	1.874e-06	0.9111	HAT1
107	rs111992825	G	2	184841760	0.8601	0.0001183	0.3441	ZNF804A
108	rs11693094	T	2	185601420	0.995	7.131e-12	0.9974	ZNF804A
109	rs1483246	T	2	186050380	0.8963	4.565e-07	0.9058	ZNF804A
110	rs191281806	G	2	186385219	0.8419	0.0001967	0.2371	BC039382
111	rs75324559	A	2	191054147	0.8529	0.0001459	0.2551	C2ORF88
112	rs59979824	A	2	193848340	0.9675	1.079e-08	0.9608	PCGEM1
113	rs6716963	G	2	194367540	0.9652	2.334e-08	0.9546	PCGEM1
114	rs72925918	A	2	195079899	0.843	2.413e-06	0.7906	BC038548
115	rs9677260	T	2	197327735	0.8243	2.411e-06	0.8523	HECW2
116	rs6434928	G	2	198304577	0.9979	1.478e-11	0.9971	SF3B1
117	rs1451488	A	2	199990107	0.9424	4.88e-08	0.946	SATB2
118	rs281768	A	2	200825240	0.9981	3.468e-14	0.998	C2orf47
119	rs1561296	T	2	201308117	0.8421	2.643e-06	0.8658	SPATS2L
120	rs2709410	T	2	208513901	0.8721	4.069e-06	0.8851	FAM119A
121	rs4630706	A	2	213185645	0.8075	5.589e-05	0.7962	ERBB4
122	rs186224571	A	2	213885852	0.862	0.0001117	0.266	IKZF2/SPAG16
123	rs182001054	T	2	216601566	0.8106	0.0004236	0.2063	AK124897
124	rs6707588	T	2	220061601	0.9323	9.505e-07	0.9416	ZFAND2B
125	rs11685299	A	2	225391296	0.9627	1.109e-08	0.9742	CUL3
126	rs7577463	T	2	228994782	0.9299	5.487e-07	0.9187	SPHKAP
127	rs7601312	G	2	229320093	0.9477	6.434e-08	0.9418	SPHKAP
128	rs151078107	T	2	230710025	0.893	3.964e-05	0.3074	TRIP12
129	rs6704768	G	2	233592501	0.9958	3.148e-12	0.9974	KIAA0642/NGEF
130	rs142209252	G	2	235522395	0.8725	8.055e-05	0.2756	ARL4C
131	rs35346733	A	3	2521322	0.9873	3.508e-10	0.9827	CNTN4
132	rs144466184	T	3	7611101	0.9615	7.626e-07	0.4778	GRM7
133	rs9879311	C	3	10415343	0.8976	2.771e-06	0.8944	ATP2B2
134	rs115088336	C	3	12550981	0.8703	8.642e-05	0.2725	TSEN2
135	rs9881798	C	3	16846967	0.8678	6.016e-06	0.8315	AK309946
136	rs4908972	T	3	17796192	0.9796	7.544e-08	0.9648	TBC1D5
137	rs183827950	T	3	21322395	0.83	0.000267	0.2246	VENTXP7
138	rs9310732	A	3	24215557	0.853	1.981e-06	0.873	THRB
139	rs1506297	C	3	30072307	0.8966	2.66e-07	0.91	RBMS3
140	rs75968099	T	3	36858583	0.998	3.386e-12	0.9976	TRANK1
141	rs1858740	T	3	38438372	0.9092	7.352e-06	0.9114	XYLB
142	rs149925559	G	3	39138277	0.8817	5.958e-05	0.2993	GRASP65
143	rs2236949	A	3	50410041	0.8757	7.272e-05	0.5045	CACNA2D2
144	rs57823393	A	3	52291078	0.8653	9.614e-07	0.8645	C3orf74/DNAH1/WDR82
145	rs2535627	T	3	52845105	0.9977	3.956e-11	0.9972	AX746575
146	rs13080668	C	3	53443354	0.9231	7.292e-07	0.9025	DCP1A
147	rs1353545	C	3	60287845	0.9425	4.255e-08	0.9482	FHIT
148	rs832187	C	3	63833050	0.962	2.584e-08	0.9663	C3orf49
149	rs9713970	T	3	64166498	0.8216	7.46e-06	0.7891	PRICKLE2
150	rs6549358	G	3	70852706	0.8168	4.405e-06	0.8297	FOXP1
151	rs7372960	C	3	71254751	0.9098	1.249e-07	0.917	FOXP1
152	rs1499894	T	3	71571696	0.9353	3.476e-07	0.9257	EIF4E3/FOXP1
153	rs143547000	A	3	78630489	0.8013	0.0005216	0.1984	ROBO1
154	rs59888335	T	3	80660050	0.8692	9.347e-06	0.7978	ROBO1
155	rs7619830	A	3	81261091	0.8474	0.0001699	0.2433	GBE1
156	rs187910148	G	3	83619999	0.8361	0.000229	0.2313	BC068246
157	rs150837251	A	3	115074928	0.879	6.519e-05	0.285	ZBTB20
158	rs504918	C	3	124083170	0.8704	2.735e-06	0.8944	KALRN
159	rs9873519	C	3	124921457	0.8581	1.385e-05	0.7917	SLC12A8
160	rs4857877	A	3	127948060	0.8535	1.749e-05	0.8617	EEFSEC
161	rs142948478	A	3	133297216	0.8394	0.0002108	0.2342	CDV3
162	rs7432375	A	3	136288405	0.9971	5.274e-11	0.9967	STAG1
163	rs145305191	T	3	152729768	0.8176	0.0003609	0.2125	RAP2B
164	rs56038139	T	3	153962974	0.8479	2.716e-07	0.8275	SGEF
165	rs466399	G	3	161091194	0.874	2.746e-05	0.8736	C3orf57
166	rs80021942	T	3	161455962	0.9162	1.528e-07	0.9262	OTOL1
167	rs28730912	T	3	161779956	0.9479	5.086e-08	0.9441	BC073807/OTOL1
168	rs34626435	A	3	173504147	0.8994	3.322e-07	0.8737	NLGN1
169	rs116607346	T	3	175085164	0.8033	0.0004986	0.2004	NAALADL2
170	rs34796896	A	3	180623255	0.9873	6.234e-11	0.9884	FXR1
171	rs9841616	A	3	181167585	0.921	1.654e-08	0.9308	SOX2-OT
172	rs140130327	T	3	191341579	0.8401	5.326e-07	0.4901	PYDC2
173	rs144346185	T	3	194082098	0.8707	8.537e-05	0.2731	LRRC15
174	rs10446497	G	3	196546529	0.8294	5.301e-06	0.8388	PAK2
175	rs1265922	T	4	1212454	0.8201	0.0002392	0.7786	CTBP1
176	rs150334596	T	4	11813069	0.8123	0.000408	0.2078	HS3ST1
177	rs145168691	A	4	12871500	0.8047	0.0004845	0.2036	HSP90BB
178	rs114549323	A	4	16219016	0.8574	0.000128	0.2554	TAPT1
179	rs207282	C	4	19108884	0.8119	2.762e-06	0.8449	LCORL
180	rs215411	A	4	23423603	0.9503	1.224e-08	0.9589	CR607430
181	rs11730701	G	4	24132553	0.8701	2.501e-06	0.85	PPARGC1A
182	rs6825268	A	4	26783453	0.8843	7.443e-07	0.9049	TBC1D19
183	rs4619848	T	4	30827805	0.8058	0.0001212	0.759	PCDH7
184	rs79564725	T	4	32170575	0.8126	0.0004053	0.208	PCDH7
185	rs137923386	A	4	41435972	0.811	0.0004203	0.2087	LIMCH1
186	rs10805144	G	4	46352508	0.8513	3.873e-05	0.8302	GABRA2
187	rs13110633	G	4	48470296	0.8787	2.386e-06	0.8692	SLC10A4
188	rs150384273	A	4	55609206	0.8058	0.0004724	0.202	KIT
189	rs147041727	T	4	56671728	0.8083	0.0004473	0.2042	LOC644145
190	rs188188347	A	4	67224733	0.8594	0.0001207	0.2579	LOC100144602
191	rs148375490	A	4	84320675	0.8261	0.0002942	0.2247	HELQ
192	rs147365289	C	4	89997750	0.8046	0.0004847	0.2011	KIAA0914
193	rs145700697	G	4	90853769	0.8301	0.0002663	0.2252	MMRN1
194	rs4626214	A	4	97727069	0.8818	6.068e-07	0.8953	STPG2
195	rs35518360	T	4	103146890	0.9952	9.562e-13	0.9819	SLC39A8
196	rs7688014	T	4	103975060	0.9326	4.264e-06	0.9113	NHEDC2
197	rs2905627	T	4	105450085	0.8735	5.167e-07	0.8915	AK094561
198	rs72660534	G	4	107238759	0.8169	0.0003662	0.2155	AIMP1
199	rs143513131	A	4	109201921	0.885	5.286e-05	0.2945	LOC641518
200	rs188503033	G	4	112829940	0.813	0.0004014	0.2125	C4orf32
201	rs4834639	C	4	118755142	0.8845	4.906e-06	0.8288	NDST3
202	rs182681621	A	4	129964269	0.891	4.28e-05	0.3039	SCLT1
203	rs74500190	G	4	156330014	0.8212	0.0003321	0.2322	MAP9
204	rs188206528	T	4	169685647	0.845	0.0001813	0.2406	PALLD
205	rs10520163	T	4	170626552	0.9711	1.02e-08	0.9784	CLCN3
206	rs6846161	A	4	176866459	0.9518	1.159e-08	0.9583	GPM6A
207	rs7675152	A	4	178473348	0.8911	4.259e-05	0.3042	AK094945
208	rs12510251	A	4	183614584	0.9292	1.43e-07	0.8942	ODZ3
209	rs73013278	G	4	185200798	0.8403	0.0002054	0.2401	MGC24125
210	rs148977900	T	5	2849060	0.8675	9.482e-05	0.2684	C5orf38
211	rs148761006	G	5	12044726	0.8699	8.764e-05	0.2789	CTNND2
212	rs75179499	A	5	14453848	0.8308	0.0002621	0.2267	TRIO
213	rs149682606	C	5	26822020	0.8171	0.0003648	0.2121	CDH9
214	rs143367682	T	5	38141467	0.8053	0.0004778	0.2016	EGFLAM
215	rs75414728	A	5	41661625	0.8166	0.0003695	0.2116	OXCT1
216	rs6862604	C	5	43429148	0.8261	0.0002942	0.2271	C5ORF28
217	rs1501357	C	5	45364875	0.9617	1.236e-08	0.9603	HCN1
218	rs8185366	C	5	46394116	0.9123	6.026e-07	0.9115	HCN1
219	rs76329678	A	5	49830286	0.9525	5.751e-07	0.9277	EMB
220	rs191435553	C	5	57755827	0.8286	0.0002769	0.3328	PLK2
221	rs4391122	G	5	60598543	0.9974	1.734e-13	0.9988	ZSWIM6
222	rs4084594	C	5	63714445	0.869	2.277e-06	0.8998	RNF180
223	rs116249155	A	5	65229739	0.8164	0.0003713	0.2114	ERBB2IP
224	rs73132855	T	5	77275773	0.8376	0.0002208	0.2419	AP3B1
225	rs9293741	T	5	77624014	0.8595	1.293e-06	0.8868	BC039455
226	rs186929585	A	5	77885090	0.8222	0.0003244	0.2167	LHFPL2
227	rs181900	A	5	88005568	0.8854	9.035e-08	0.7367	MEF2C
228	rs62378245	T	5	88743962	0.9304	1.613e-08	0.9402	AL050132
229	rs149168718	T	5	89141065	0.8307	0.0002623	0.2253	CETN3
230	rs2247419	A	5	90155414	0.9227	4.305e-07	0.9325	GPR98
231	rs6878284	C	5	101769726	0.9521	3.859e-07	0.9427	SLCO6A1
232	rs190369992	G	5	102141129	0.8092	0.0004374	0.2118	PAM
233	rs77092854	G	5	103898512	0.8233	0.0003159	0.2177	CR610784
234	rs4388249	T	5	109036066	0.9216	1.025e-07	0.9326	MAN2A1
235	rs146887982	A	5	111940697	0.8619	0.0001121	0.2611	APC
236	rs149046723	T	5	116193488	0.8821	5.858e-05	0.2911	SEMA6A
237	rs7712671	A	5	116537250	0.8721	8.042e-07	0.8852	BC045192
238	rs151209844	C	5	122184126	0.8023	0.0005104	0.1992	SNX24
239	rs248083	A	5	126510168	0.8302	6.056e-06	0.8673	AK126569
240	rs4593321	A	5	133186929	0.8111	0.0004191	0.2067	C5orf15
241	rs3849046	C	5	137851192	0.9741	4.833e-09	0.969	ETF1/KDM3B
242	rs10059371	G	5	139064267	0.8694	1.512e-06	0.8622	CXXC5
243	rs13168670	T	5	140146899	0.9618	4.277e-07	0.9522	PCDHA1
244	rs140557082	C	5	146296252	0.8808	6.132e-05	0.2896	PPP2R2B
245	rs150866335	A	5	151927274	0.9747	1.622e-07	0.5331	AK123816/AX747764
246	rs2973155	T	5	152608619	0.9739	1.016e-09	0.9779	AK123816
247	rs13170232	A	5	152899532	0.8994	3.817e-08	0.8856	GRIA1
248	rs11740474	T	5	153680747	0.9502	3.936e-08	0.9634	GALNT10/MFAP3
249	rs12652777	T	5	155775075	0.8886	9.816e-06	0.8616	SGCD
250	rs180982721	C	5	157387687	0.8379	0.0002191	0.2326	CLINT1
251	rs12516569	T	5	169599097	0.8127	1.853e-05	0.7497	AK055811
252	rs147167450	A	5	174065925	0.9417	3.649e-06	0.4142	MSX2
253	rs7770004	T	6	11489854	0.8711	2.979e-05	0.7817	BC038755
254	rs116027430	A	6	15325546	0.8332	0.0002464	0.2278	JARID2
255	rs2223588	T	6	24669945	0.8013	0.000118	0.774	ACOT13
256	rs4712936	G	6	25417423	0.9995	5.376e-17	0.9995	LRRC16A
257	rs9461856	G	6	33395199	0.9944	5.36e-12	0.9977	SYNGAP1
258	rs4711350	A	6	33741716	0.9578	1.501e-08	0.9597	GRM4/IP6K3/LEMD2/MLN
259	rs940351	T	6	40113616	0.818	0.0003571	0.2174	BC132805
260	rs6917512	T	6	40828285	0.8215	2.328e-06	0.854	UNC5CL
261	rs111547017	G	6	43341689	0.8455	9.611e-07	0.8417	ZNF318
262	rs189825329	A	6	48440444	0.8515	0.0001515	0.2481	C6orf138
263	rs111573983	T	6	48719843	0.9104	1.946e-05	0.3398	C6orf138
264	rs17684571	T	6	56575671	0.9109	4.665e-06	0.8876	DST
265	rs114811735	G	6	63237754	0.8413	0.0002001	0.2514	KHDRBS2
266	rs9341835	T	6	64126180	0.8936	1.687e-06	0.9134	LGSN
267	rs9362475	G	6	64858815	0.9036	2.611e-05	0.8741	EYS
268	rs62420525	C	6	68155035	0.8044	0.000487	0.2009	LOC648232
269	rs17765037	G	6	70373515	0.8002	4.643e-05	0.7959	LMBRD1
270	rs1339227	T	6	73155701	0.9416	6.86e-08	0.9401	RIMS1
271	rs150345798	T	6	74613941	0.8946	3.731e-05	0.3102	CD109
272	rs4470825	A	6	83789798	0.938	1.713e-07	0.9521	DOPEY1
273	rs3798869	A	6	84328660	0.9909	1.153e-09	0.9855	SNAP91
274	rs4145082	A	6	86352016	0.8339	2.129e-05	0.8129	SYNCRIP
275	rs9362395	C	6	87854341	0.8627	4.203e-07	0.8423	HTR1E/ZNF292
276	rs151202938	A	6	88401108	0.8839	5.5e-05	0.2927	AKIRIN2/LATHEO
277	rs58521088	T	6	90985198	0.8188	7.138e-05	0.793	BACH2
278	rs141439281	T	6	92097699	0.8189	0.0003502	0.2137	BC037927
279	rs12190758	G	6	93148341	0.8813	4.732e-07	0.8774	BC037927/EPHA7
280	rs117074560	T	6	96459651	0.9253	1.661e-08	0.8781	FUT9
281	rs146362920	G	6	101530263	0.8043	0.0004883	0.2052	ASCC3
282	rs13202221	G	6	102373726	0.8161	2.75e-05	0.7954	GRIK2
283	rs78370910	G	6	105472320	0.9157	3.6e-07	0.9251	LIN28B
284	rs180765997	C	6	107981539	0.8728	7.974e-05	0.2889	SOBP
285	rs9398171	C	6	108983527	0.9561	3.373e-08	0.9624	FOXO3
286	rs59813857	G	6	111918869	0.9062	1.453e-06	0.8853	TRAF3IP2
287	rs1033394	C	6	114713323	0.8429	9.757e-07	0.856	HS3ST5
288	rs190264301	T	6	118527217	0.8074	0.0004567	0.2033	SLC35F1
289	rs77578042	A	6	119336466	0.834	3.524e-05	0.8512	FAM184A
290	rs6569392	A	6	125037338	0.8071	6.893e-05	0.7019	NKAIN2
291	rs2089996	T	6	130603012	0.8389	0.0001283	0.8102	SAMD3
292	rs187065001	C	6	131129409	0.8234	0.0003146	0.2983	LOC285733
293	rs146738071	A	6	150391236	0.8159	0.000375	0.2286	ULBP3
294	rs2695249	G	6	152822003	0.8042	0.0003431	0.6702	SYNE1
295	rs143699644	A	6	163178696	0.8898	4.459e-05	0.3021	PACRG
296	rs76045361	G	6	164941793	0.8516	0.0001511	0.2482	AK090788
297	rs143672640	T	6	166846836	0.8563	0.0001322	0.254	RPS6KA2
298	rs58120505	C	7	2029867	0.9997	6.426e-14	0.9996	MAD1/MAD1L1
299	rs13247936	G	7	8960863	0.8176	4.103e-06	0.8275	NXPH1
300	rs73060317	G	7	21520212	0.9266	6.604e-07	0.891	SP4
301	rs227932	A	7	23624475	0.8718	3.757e-07	0.8766	CLK2
302	rs112123821	T	7	23908430	0.9137	1.413e-06	0.9158	STK31
303	rs114311493	A	7	24667319	0.9145	3.233e-06	0.8974	MPP6
304	rs2532197	A	7	35214546	0.8643	1.189e-05	0.8688	DPY19L2P2
305	rs7786896	C	7	39093928	0.8565	2.383e-06	0.8689	POU6F2
306	rs2237436	C	7	41730931	0.8608	8.351e-07	0.8759	INHBA
307	rs189746344	T	7	42402864	0.8138	0.000394	0.2091	GLI3
308	rs540425	T	7	44592072	0.8799	7.072e-07	0.8946	NPC1L1
309	rs74498388	C	7	49576965	0.8857	5.166e-05	0.2955	VWC2
310	rs6943153	T	7	50791579	0.8184	4.23e-05	0.8084	GRB10
311	rs111360779	T	7	58047940	0.8108	0.0004216	0.2065	L37717
312	rs191570195	C	7	61661612	0.8462	0.0001751	0.242	LOC643955
313	rs1837344	T	7	63507360	0.8813	4.807e-06	0.8879	ZNF727
314	rs1317429	T	7	70765096	0.8091	6.774e-05	0.7067	WBSCR17
315	rs2867673	T	7	71752652	0.9318	1.647e-06	0.93	CALN1
316	rs4727751	G	7	78336934	0.8912	1.708e-06	0.9023	MAGI2
317	rs2189246	G	7	82444372	0.9129	7.164e-06	0.9068	PCLO
318	rs12704290	A	7	86427626	0.9888	1.037e-10	0.9773	GRM3
319	rs11982256	A	7	86799441	0.9053	1.361e-07	0.9014	DMTF1
320	rs13233308	T	7	87244960	0.9284	5.696e-07	0.9141	ABCB1
321	rs140734974	T	7	98337148	0.8573	0.0001284	0.2667	NPTX2
322	rs186059947	A	7	100278599	0.8756	7.299e-05	0.2945	EPO/GIGYF1
323	rs10265960	C	7	103848604	0.8177	0.0003601	0.76	ORC5
324	rs6466055	A	7	104929064	0.9772	2.463e-09	0.9823	SRPK2
325	rs12540205	T	7	105310593	0.8533	4.325e-06	0.828	ATXN7L1/EFCAB10
326	rs211829	C	7	110048893	0.8995	5.471e-07	0.8992	IMMP2L
327	rs13240464	C	7	110898915	0.9972	6.162e-13	0.9978	IMMP2L
328	rs7779018	G	7	121950965	0.9276	9.695e-08	0.9357	FEZF1
329	rs183970752	A	7	124486146	0.8647	0.0001032	0.2647	DKFZP586D211
330	rs149518538	A	7	125145577	0.8167	0.0003682	0.2118	EF565094
331	rs9649513	T	7	127566773	0.8449	1.349e-05	0.8447	SND1
332	rs10250721	G	7	130887794	0.8172	3.921e-05	0.5922	MKLN1
333	rs7801375	A	7	131567263	0.9273	2.261e-08	0.9186	PLXNA4
334	rs28375034	A	7	132886052	0.8004	1.234e-06	0.827	EXOC4
335	rs17168200	A	7	134701383	0.8283	0.0001452	0.8102	AGBL3
336	rs147742434	C	7	136152360	0.8158	0.0003764	0.2109	CHRM2
337	rs3735025	C	7	137074844	0.9879	7.752e-09	0.9776	DGKI
338	rs139124830	G	7	139089685	0.8276	0.0002841	0.2474	LUC7L2
339	rs140590035	G	7	145960375	0.89	4.425e-05	0.4801	CNTNAP2
340	rs145156856	C	8	737467	0.8724	8.093e-05	0.2873	BC022082
341	rs12681288	G	8	1035152	0.8609	1.564e-06	0.8623	ERICH1
342	rs184136091	A	8	2904435	0.8665	9.769e-05	0.3967	CSMD1
343	rs10503253	A	8	4180844	0.9417	2.694e-08	0.9503	CSMD1
344	rs2945232	C	8	8098038	0.9817	2.034e-08	0.9821	FLJ10661
345	rs6983972	T	8	9699144	0.8039	1.053e-05	0.7798	LOC157627
346	rs12541491	T	8	10250048	0.9727	2.151e-07	0.9554	MSRA
347	rs2292369	G	8	10716028	0.8623	1.761e-05	0.8771	AK094525
348	rs145963598	T	8	11686769	0.8761	7.17e-05	0.2808	FDFT1
349	rs184299601	T	8	11994599	0.8152	0.0003817	0.2104	FAM66D
350	rs12548892	C	8	14011029	0.8297	8.795e-06	0.8163	SGCZ
351	rs17687067	C	8	17036201	0.9246	1.136e-07	0.929	ZDHHC2
352	rs2410572	G	8	18421474	0.9328	3.554e-07	0.9277	PSD3
353	rs73219805	A	8	26272768	0.8715	2.992e-07	0.8866	BNIP3L/PPP2R2A
354	rs2565065	A	8	27328021	0.9264	1.938e-07	0.9369	CHRNA2/CLU
355	rs190419882	G	8	34201174	0.8986	3.188e-05	0.3173	DUSP26
356	rs57709857	A	8	38290424	0.9605	2.324e-07	0.9614	FGFR1
357	rs11991294	A	8	43652855	0.9036	2.613e-05	0.3307	DQ596563
358	rs74697155	T	8	49643960	0.8107	0.0004233	0.2083	EFCAB1
359	rs142836167	G	8	58818027	0.8207	0.0003354	0.2213	FAM110B
360	rs6984242	G	8	60700469	0.9736	1.758e-09	0.9755	CA8
361	rs140801867	A	8	64877834	0.9151	1.576e-05	0.3493	BC037345
362	rs4585741	G	8	69189743	0.8064	5.092e-05	0.6882	AX747593
363	rs191430346	G	8	75143058	0.8044	0.0004877	0.2009	JPH1
364	rs140833452	T	8	78107118	0.8005	0.0005296	0.1978	PXMP3
365	rs139926666	T	8	82019060	0.808	0.0004496	0.2039	PAG1
366	rs7819570	T	8	89588626	0.9575	1.899e-08	0.9553	MMP16
367	rs28921430	G	8	107725320	0.8062	0.0004683	0.2092	OXR1
368	rs4642619	A	8	111487468	0.9824	1.053e-10	0.977	KCNV1
369	rs117430525	A	8	118693898	0.9114	1.861e-05	0.3418	EXT1/MED30
370	rs139981063	C	8	119544979	0.8204	0.0003377	0.2151	SAMD12
371	rs117375785	A	8	119993145	0.8048	0.0004827	0.2012	TNFRSF11B
372	rs4733770	A	8	131152665	0.8993	2.306e-06	0.8991	ASAP1
373	rs117213908	A	8	132683568	0.8367	0.0002258	0.2314	EFR3A
374	rs79462538	A	8	138781560	0.8182	0.0003554	0.2133	FAM135B
375	rs4129585	A	8	143312933	0.9974	2.028e-13	0.999	TSNARE1
376	rs11785400	T	8	143730456	0.9393	1.524e-06	0.9156	JRK
377	rs680144	A	9	213291	0.8148	8.732e-05	0.7233	C9orf66
378	rs192775293	A	9	3961854	0.8438	0.0001869	0.2393	GLIS3/OK/KNS-CL.4
379	rs2026714	A	9	7177284	0.9154	1.877e-07	0.9247	KDM4C
380	rs140016409	A	9	8098585	0.8242	0.0003087	0.2238	PTPRD
381	rs4740446	T	9	10255540	0.8818	6.194e-06	0.8654	PTPRD
382	rs73416337	C	9	17076435	0.8526	0.0001471	0.2578	CNTLN
383	rs9695226	G	9	22759396	0.9282	2.518e-07	0.9102	AX747623
384	rs10967586	G	9	26895808	0.8778	4.749e-07	0.8723	CAAP1/TIE-2
385	rs4437731	T	9	33283540	0.8009	0.0005258	0.1981	SUGT1P
386	rs4879901	T	9	35518997	0.804	2.249e-05	0.768	RUSC2
387	rs10124101	G	9	36308827	0.8425	2.204e-06	0.8618	CLTA
388	rs7020830	T	9	37085184	0.8584	4.089e-06	0.8899	BC067112
389	rs193201696	G	9	75446434	0.8386	0.000215	0.2394	TMC1
390	rs514209	C	9	77342815	0.9299	4.814e-07	0.902	TRPM6
391	rs77842709	A	9	77664646	0.8247	0.0003051	0.2197	C9orf95
392	rs139227608	G	9	82958295	0.8162	0.0003725	0.2113	DQ573195
393	rs2796441	A	9	84308948	0.9164	2.214e-07	0.9224	CR614802
394	rs11139497	A	9	84739941	0.9668	3.09e-09	0.9712	SPATA31B1
395	rs184613178	A	9	92818283	0.8704	8.632e-05	0.2726	BC040625
396	rs7875611	T	9	95679009	0.8019	1.435e-05	0.8395	ANKRD19
397	rs1055710	A	9	96214928	0.8236	0.0001171	0.8159	FAM120A/FAM120AOS
398	rs2304389	A	9	101068580	0.8774	5.478e-07	0.8715	GABBR2
399	rs117484894	T	9	102906135	0.8226	6.784e-05	0.7382	INVS
400	rs10981316	C	9	114973802	0.881	6.101e-05	0.8354	PTBP3
401	rs183816151	T	9	117673573	0.8154	0.0003793	0.2106	TNFSF8
402	rs1360695	G	9	122549086	0.8863	4.891e-07	0.8943	BRINP1
403	rs117963016	C	9	123131422	0.8534	0.0001438	0.2503	CDK5RAP2
404	rs2805099	A	9	131614082	0.8983	1.924e-06	0.9035	CCBL1
405	rs76827448	T	9	132030177	0.8673	9.514e-05	0.2682	C9orf106
406	rs149535525	T	9	135039112	0.8324	0.0002517	0.227	NTNG2
407	rs183082253	C	9	138493220	0.8107	0.0004233	0.2063	CR619051
408	rs10903945	C	10	363275	0.8223	3.046e-05	0.8212	DIP2C
409	rs181625440	T	10	667722	0.8339	0.0002423	0.2285	DIP2C
410	rs17731	A	10	3821561	0.8348	2.154e-06	0.8648	KLF6
411	rs115154203	A	10	7686213	0.8773	6.892e-05	0.2833	ITIH5
412	rs1876067	A	10	10053439	0.8083	8.785e-06	0.7981	BC032914
413	rs7893279	G	10	18745105	0.9941	3.562e-11	0.9897	CACNB2/NSUN6
414	rs10764690	C	10	27508758	0.8655	3.718e-05	0.8639	ACBD5/AK125237
415	rs1251363	G	10	32328526	0.8496	1.524e-05	0.8536	KIF5B
416	rs61847307	T	10	53944442	0.902	2.082e-07	0.9169	PRKG1
417	rs11004008	A	10	55785188	0.9214	1.844e-06	0.9365	PCDH15
418	rs80116672	G	10	60553608	0.9087	2.096e-05	0.3406	BICC1
419	rs113041655	A	10	63264230	0.881	6.097e-05	0.288	BC041470
420	rs72829007	G	10	64087955	0.8684	1.61e-07	0.7917	ZNF365
421	rs7915131	C	10	64418656	0.8119	7.623e-06	0.8234	ZNF365
422	rs35732435	T	10	65120962	0.8003	8.524e-05	0.7842	JMJD1C
423	rs147239872	C	10	68267031	0.813	0.0004013	0.2084	CTNNA3
424	rs186235844	A	10	68981450	0.8174	0.0003622	0.2124	CTNNA3
425	rs2429030	C	10	70751673	0.8663	6.559e-06	0.8634	KIAA1279
426	rs80154656	T	10	86345390	0.8166	0.000369	0.3181	FAM190B
427	rs1863824	G	10	88112939	0.807	5.548e-06	0.8378	GRID1
428	rs146043426	T	10	90511476	0.872	8.206e-05	0.3626	LIPK
429	rs58629210	G	10	93798361	0.819	0.0003494	0.2313	BTAF1
430	rs12784975	C	10	98380137	0.8269	6.134e-05	0.7922	PIK3AP1
431	rs186123523	G	10	101640855	0.8491	0.0001621	0.252	no gene
432	rs975752	A	10	101906333	0.8742	2.524e-06	0.8188	ERLIN1
433	rs187661715	A	10	103321198	0.8333	0.0002461	0.2279	BTRC
434	rs11191419	A	10	104612335	1	9.235e-18	1	AS3MT/C10ORF32/CNNM2/TRIM8
435	rs11595547	G	10	106076414	0.854	1.684e-05	0.8434	ITPRIP
436	rs61867294	G	10	106569207	0.8937	2.786e-06	0.8655	SORCS3
437	rs140936618	C	10	119683238	0.8828	5.72e-05	0.2909	RAB11FIP2
438	rs72631120	A	10	124902631	0.8936	3.869e-05	0.3085	HMX2
439	rs149049736	A	11	13341108	0.8364	0.0002275	0.2311	ARNTL
440	rs192851037	T	11	15591796	0.8647	0.0001032	0.2647	INSC/SOX6
441	rs2008905	T	11	17184623	0.907	8.009e-06	0.8914	PIK3C2A
442	rs11027857	G	11	24403620	0.9689	3.21e-09	0.9717	LUZP2
443	rs1387500	A	11	26119371	0.8491	0.0001619	0.2453	ANO3
444	rs1765142	C	11	30378559	0.8453	2.634e-06	0.8669	CR603486
445	rs1381579	G	11	41063948	0.8936	3.877e-05	0.3084	LRRC4C
446	rs4755313	C	11	45320727	0.8476	1.91e-05	0.741	SYT13
447	rs7951870	C	11	46373311	0.9889	8.253e-11	0.9916	DGKZ
448	rs11039131	T	11	47232038	0.9043	2.272e-06	0.9043	DDB2
449	rs76777512	G	11	56435406	0.8214	0.0003302	0.216	OR8U8
450	rs9420	A	11	57510294	0.9505	6.652e-08	0.9631	CTNND1
451	rs183986993	T	11	61408729	0.8059	0.0004715	0.222	RPLP0L2
452	rs4963432	T	11	63598802	0.9302	1.312e-06	0.9149	C11ORF84/COX8A
453	rs116088610	T	11	64683699	0.8363	3.797e-06	0.8427	ATG2A/BATF2
454	rs58950470	T	11	65383755	0.8852	1.834e-06	0.9112	PCNXL3
455	rs678397	T	11	66324583	0.861	0.0001152	0.7992	ACTN3
456	rs150860219	C	11	78178254	0.8213	0.0003306	0.2159	NARS2
457	rs7934083	T	11	81203521	0.9061	2.415e-07	0.9186	BC041900
458	rs1864774	C	11	83199276	0.9528	5.477e-07	0.9542	DLG2
459	rs10789574	A	11	97515819	0.854	0.0001416	0.251	CNTN5
460	rs12421382	T	11	109378071	0.9058	1.723e-07	0.9204	LOH11CR1A
461	rs10128697	A	11	112267122	0.8004	1.052e-05	0.7831	CR616845
462	rs2514218	T	11	113392994	0.9834	4.091e-10	0.9821	DRD2
463	rs11215609	T	11	115463746	0.9207	1.201e-05	0.3653	CADM1
464	rs142600986	G	11	115827343	0.8089	0.000441	0.2047	AK309234
465	rs77502336	C	11	123394636	0.9716	2.008e-09	0.9744	GRAMD1B
466	rs7941464	G	11	124057462	0.8317	3.152e-05	0.8205	X64983
467	rs55661361	A	11	124613957	0.9958	3.678e-12	0.9938	NRGN
468	rs116956267	A	11	129467702	0.8784	6.654e-05	0.2934	AX746800
469	rs10791097	T	11	130718630	0.9948	2.876e-12	0.9954	BC031979
470	rs2917569	C	11	132568255	0.9033	8.38e-07	0.9033	OPCML
471	rs75059851	G	11	133822569	0.9881	1.232e-11	0.9894	DKFZP686C19121/IGSF9B/JAM3/LOC100128239
472	rs893949	C	11	134296384	0.8769	1.126e-06	0.8817	BC112333
473	rs7294565	C	12	1981404	0.8004	0.0005309	0.2527	CACNA2D4
474	rs4298967	A	12	2408194	1	2.904e-17	0.9999	CACNA1C
475	rs146464929	A	12	6260618	0.8023	0.0005095	0.1993	VWF
476	rs11054335	C	12	11686313	0.8145	0.0003873	0.2098	BC041827
477	rs187585685	G	12	14021287	0.8698	8.795e-05	0.2717	GRIN2B
478	rs7314326	A	12	24107597	0.8525	1.146e-06	0.875	SOX5
479	rs679087	A	12	29917265	0.9375	7.058e-08	0.9411	TMTC1
480	rs10748408	C	12	38623086	0.8754	7.345e-05	0.286	ALG10B
481	rs10783624	C	12	39522907	0.8188	2.775e-06	0.8347	KIAA1708
482	rs4459386	A	12	50594947	0.9316	4.779e-06	0.9114	LIMA1
483	rs181059543	C	12	56678338	0.8105	0.0004253	0.2425	CS
484	rs12826178	T	12	57622371	0.9839	5.297e-12	0.9724	NAB2/SHMT2
485	rs10878577	A	12	67593841	0.8167	2.691e-06	0.8142	CAND1
486	rs9971761	C	12	71327149	0.8619	1.24e-05	0.7996	PTPRR
487	rs77195491	C	12	77541561	0.879	6.522e-05	0.2905	E2F7
488	rs148923581	C	12	80714040	0.8016	0.0005176	0.1987	C12ORF64
489	rs11104379	G	12	87659989	0.8744	7.428e-07	0.883	MGAT4C
490	rs4240748	C	12	92246786	0.9294	1.028e-07	0.9313	BC118985
491	rs4761691	C	12	95248171	0.8368	5.145e-06	0.7684	KERATIN
492	rs10745841	G	12	99493735	0.953	1.283e-06	0.9236	ANKS1B
493	rs10860964	C	12	103596455	0.9176	9.921e-08	0.9312	C12orf42
494	rs4766428	T	12	110723245	0.9813	7.093e-10	0.989	ATP2A2/C12orf76
495	rs2293052	A	12	117715620	0.872	1.24e-06	0.8926	NOS1
496	rs186832199	C	12	119010683	0.8861	5.098e-05	0.2961	SUDS3
497	rs203330	G	12	120209758	0.8512	1.395e-05	0.8529	CIT
498	rs2047568	A	12	121243790	0.8265	0.0002915	0.7725	SPPL3
499	rs9788228	G	12	122852292	0.8996	4.953e-06	0.8827	CLIP1/MLXIP
500	rs2851447	G	12	123665113	0.9995	2.189e-14	0.9997	C12orf65/MPHOSPH9/RILPL2
501	rs12311848	G	12	124486851	0.9093	6.191e-06	0.9152	ZNF664
502	rs4065066	A	13	21073798	0.9002	2.99e-05	0.3957	CRYL1
503	rs9316337	G	13	21962207	0.8855	1.713e-06	0.9098	ZDHHC20
504	rs140708233	A	13	23741239	0.8719	8.216e-05	0.2748	SGCG
505	rs11616416	A	13	29836251	0.847	5.23e-06	0.771	MTUS2
506	rs184622765	C	13	31371183	0.8035	0.000497	0.2133	ALOX5AP
507	rs1329313	C	13	35194022	0.8917	3.41e-07	0.9104	NBEA
508	rs648516	T	13	38829622	0.9078	7.217e-07	0.8849	UFM1
509	rs9562504	G	13	44244876	0.8424	7.104e-05	0.7751	ENOX1
510	rs184709677	A	13	44543186	0.8329	0.0002484	0.2275	LOC121838
511	rs148754332	T	13	46314249	0.8311	0.0002602	0.2256	SPERT
512	rs61949028	C	13	49452466	0.8186	0.0003527	0.2202	KIAA0970
513	rs7322886	T	13	50179454	0.8068	3.597e-05	0.8158	RCBTB1
514	rs142218704	T	13	53770416	0.8195	0.0003451	0.2143	OLFM4
515	rs75537735	C	13	56880551	0.822	0.0003252	0.2166	DL492000
516	rs149958726	A	13	58056858	0.8819	5.906e-05	0.2908	DL492000
517	rs143284403	C	13	71520268	0.8212	0.0003319	0.2158	DACH1
518	rs12877581	C	13	74325499	0.8996	2.474e-07	0.9103	KLF12
519	rs9545047	C	13	79859456	0.8895	3.769e-06	0.8888	RBM26
520	rs112648212	A	13	80236383	0.8507	0.0001552	0.2471	NDFIP2
521	rs11617058	G	13	85293112	0.8213	5.915e-07	0.8363	SLITRK1
522	rs191298396	A	13	88296690	0.802	0.0005128	0.2019	AF339814
523	rs9584154	G	13	94426353	0.9155	7.067e-07	0.9311	GPC6
524	rs137966595	T	13	97182345	0.8496	0.0001596	0.2459	HS6ST3
525	rs140137005	A	13	109458541	0.8135	0.0003967	0.2089	MYO16
526	rs2094900	A	13	110267249	0.8438	1.269e-06	0.8689	IRS2
527	rs55749607	C	13	114897278	0.8634	2.348e-06	0.8715	RASA3
528	rs189142939	C	14	23323824	0.8586	0.0001235	0.2578	MMP14
529	rs10148671	T	14	29469373	0.8273	2.044e-06	0.8518	C14orf23
530	rs10149407	T	14	30187405	0.9592	4.45e-08	0.9582	PRKD1
531	rs12883788	T	14	33303540	0.8834	3.421e-07	0.902	AKAP6
532	rs184184427	T	14	34502013	0.8218	0.0003272	0.2163	EGLN3
533	rs77477310	G	14	35615793	0.9336	1.797e-07	0.9458	KIAA0391
534	rs183681402	A	14	36136656	0.8221	0.0003249	0.2166	RALGAPA1
535	rs1010586	T	14	49876775	0.8662	9.864e-05	0.2666	SDCCAG1
536	rs2999391	A	14	51655109	0.8004	1.818e-05	0.78	TMX
537	rs12431410	C	14	60166022	0.9343	4.217e-07	0.9356	RTN1
538	rs181008997	G	14	60453368	0.8623	0.0001106	0.2617	AK128037
539	rs117989022	A	14	61173788	0.8286	0.0002768	0.2231	SIX4
540	rs11625793	G	14	66315883	0.859	8.946e-07	0.8839	FUT8
541	rs67981189	G	14	71472226	0.9465	1.592e-07	0.948	PCNX
542	rs2332700	C	14	72417326	0.9774	1.686e-09	0.9757	RGS6
543	rs722599	C	14	75327443	0.8256	5.743e-05	0.8275	PROX2
544	rs79780876	T	14	81900665	0.9383	4.555e-06	0.4055	STON2
545	rs8012642	G	14	84669481	0.8501	1.129e-06	0.8624	BX248253
546	rs3742658	T	14	91123844	0.8233	1.862e-05	0.5319	TTC7B
547	rs10131244	G	14	93853569	0.867	2.139e-05	0.8628	KIAA1409
548	rs2693698	A	14	99719219	0.9799	1.375e-08	0.9674	BCL11B
549	rs12887734	T	14	104046834	0.9994	1.172e-13	0.9982	C14orf153/EIF5
550	rs148054655	C	15	25019768	0.8525	0.0001474	0.2572	SNRPN
551	rs117799466	C	15	34659517	0.8951	1.168e-06	0.8693	LPCAT4
552	rs56205728	A	15	40567237	0.9372	4.92e-08	0.9359	PAK6
553	rs113620376	G	15	42827679	0.8283	9.782e-05	0.8038	SNAP23
554	rs2244746	A	15	43695083	0.8717	2.953e-05	0.8687	TUBGCP4
555	rs62013944	T	15	47365257	0.8583	0.0001245	0.2677	SEMA6D
556	rs1559677	G	15	47738063	0.8081	1.02e-05	0.8457	SEMA6D
557	rs116998215	A	15	54635623	0.9525	1.685e-06	0.4378	UNC13C
558	rs141936266	G	15	56802942	0.8159	3.822e-05	0.8082	BC037892
559	rs12914626	C	15	58738423	0.8776	5.186e-07	0.8956	LIPC
560	rs793571	G	15	59141706	0.8892	4.538e-06	0.8838	FAM63B
561	rs708680	G	15	61368218	0.8019	3.449e-05	0.7317	RORA
562	rs2414718	G	15	61863133	0.9789	1.06e-09	0.9778	BC033962
563	rs72749763	C	15	62345179	0.81	0.0004299	0.2057	VPS13C
564	rs1444405	A	15	63544106	0.917	4.396e-06	0.8666	RAB8B
565	rs77627789	C	15	64444276	0.8418	3.511e-05	0.8497	SNX22
566	rs12148337	T	15	70589272	0.937	5.33e-08	0.9442	TLE3
567	rs8042374	G	15	78908032	0.9962	1.865e-12	0.9973	CHRNA3
568	rs783540	G	15	83254708	0.9758	5.857e-08	0.9713	CPEB1
569	rs142793702	C	15	84228393	0.9704	2.901e-07	0.5133	ADAMTSL3/EEN-B2-L1
570	rs950169	T	15	84706461	0.9969	7.62e-11	0.9959	ADAMTSL3
571	rs7497775	T	15	89335835	0.8479	0.0001675	0.2439	ACAN
572	rs12595305	C	15	89899624	0.8661	3.01e-06	0.8976	LOC254559/RLBP1
573	rs180987530	G	15	90532782	0.8679	9.342e-05	0.2739	ZNF710
574	rs4702	G	15	91426560	0.9956	2.298e-12	0.9966	FURIN
575	rs62010843	G	15	96390931	0.8262	0.0002936	0.2214	LOC145820
576	rs366223	T	16	1911585	0.8584	4.743e-05	0.8524	C16orf73
577	rs182086046	C	16	4201371	0.8764	7.096e-05	0.2813	ADCY9
578	rs6500603	G	16	4497537	0.9684	2.797e-07	0.9606	DNAJA3
579	rs8054347	A	16	6717757	0.9152	2.782e-07	0.9312	A2BP1
580	rs144120803	G	16	7845895	0.821	0.0003336	0.2174	A2BP1
581	rs9922678	A	16	9946319	0.9746	6.721e-09	0.9747	GRIN2A
582	rs139192758	A	16	11992948	0.8626	0.0001097	0.2621	GSPT1
583	rs7185124	T	16	13750694	0.9733	4.129e-10	0.9793	ERCC4/SHISA9
584	rs150036306	C	16	17192021	0.9561	1.249e-06	0.4571	XYLT1
585	rs188042999	A	16	21530317	0.8766	7.054e-05	0.4514	LOC23117
586	rs1962636	C	16	22064395	0.8651	1.192e-05	0.7931	C16orf52
587	rs6497642	T	16	23058450	0.8443	2.245e-05	0.827	USP31
588	rs198160	T	16	24240725	0.8205	2.196e-06	0.8527	PRKCB
589	rs117383131	T	16	24872875	0.8059	0.0004716	0.2021	SLC5A11
590	rs4788190	G	16	29948401	0.9858	1.804e-10	0.9856	AK303166
591	rs7498892	C	16	33864035	0.8169	0.0003662	0.4027	BC068290
592	rs6499626	C	16	53564966	0.8994	3.972e-06	0.8347	AKTIP
593	rs11641947	G	16	58669908	0.9489	1.2e-08	0.9554	CNOT1/SLC38A7
594	rs138185243	A	16	61522767	0.8562	0.0001324	0.2539	CDH8
595	rs2018916	C	16	63700508	0.955	1.263e-08	0.9608	CDH11
596	rs8044995	A	16	68189340	0.9746	3.268e-08	0.9791	NFATC3/PRMT7
597	rs8049057	T	16	69210661	0.8165	6.761e-05	0.8146	CIRH1A
598	rs193210477	A	16	71992460	0.844	0.0001862	0.2394	PKD1L3
599	rs117523752	C	16	72821916	0.8068	0.0004623	0.2214	ZFHX3
600	rs13330282	C	16	74572373	0.8895	1.81e-05	0.8881	GLG1
601	rs188316770	T	16	75274261	0.8603	0.0001176	0.2676	BCAR1
602	rs144740790	T	16	79677210	0.8735	7.801e-05	0.2771	MAF
603	rs113595707	C	16	84727351	0.8674	9.504e-05	0.2683	USP10
604	rs7188056	G	16	85108796	0.8296	1.482e-05	0.8442	KIAA0513
605	rs139702778	A	16	87472390	0.8007	0.0005281	0.1979	ZCCHC14
606	rs3114896	C	16	89393562	0.9075	1.87e-06	0.914	ANKRD11
607	rs12449000	C	16	89872970	0.9413	3.539e-06	0.9189	CPNE7/FANCA
608	rs8066221	A	17	1285444	0.915	4.577e-06	0.8327	YWHAE
609	rs4523957	G	17	2208899	0.9913	1.04e-09	0.9899	SMG6/SRR
610	rs115909995	T	17	7078506	0.8754	7.33e-05	0.2828	ASGR1
611	rs17512210	G	17	11230466	0.8801	4.061e-06	0.8429	SHISA6
612	rs9908102	C	17	12896553	0.9454	2.839e-06	0.9213	ELAC2
613	rs8082590	G	17	17958402	0.9896	6.841e-09	0.9799	C17orf39
614	rs111309268	T	17	18737714	0.8088	6.299e-05	0.8011	PRPSAP2
615	rs1467028	C	17	19174874	0.8553	9.331e-07	0.8748	B9D1/EPN2
616	rs8067545	C	17	19912710	0.9417	1.088e-06	0.9474	CYTSB
617	rs186262	G	17	28884532	0.9065	2.304e-05	0.8741	TBC1D29
618	rs62064224	G	17	30635115	0.8635	5.717e-06	0.8817	RHBDL3
619	rs9915323	A	17	37770481	0.8527	5.848e-05	0.8432	NEUROD2
620	rs77647138	C	17	38100786	0.8091	0.0004393	0.2157	ORMDL3
621	rs115159338	T	17	43935631	0.9254	1.889e-06	0.9271	LOC100128977/MGC57346
622	rs76362503	A	17	44339025	0.8273	0.0002859	0.7949	LOC51326
623	rs35929648	A	17	47002543	0.8224	7.427e-05	0.8221	UBE2Z
624	rs139714295	G	17	61774282	0.8763	7.118e-05	0.2828	LIMD2/STRADA
625	rs191573231	T	17	71540658	0.8195	0.0003448	0.2143	SDK2
626	rs73999136	A	17	76570757	0.836	0.0002298	0.2307	DNAH17
627	rs8066384	T	17	78625756	0.9403	1.124e-06	0.921	RPTOR
628	rs117656847	G	18	11718678	0.803	0.0005027	0.2008	GNAL
629	rs34777351	T	18	23106223	0.8167	2.723e-06	0.8501	ZNF521
630	rs144300732	T	18	27991710	0.9294	7.644e-06	0.3819	DSC3
631	rs1941342	T	18	31595533	0.9363	3.558e-07	0.9247	NOL4
632	rs75160699	T	18	36783593	0.8256	0.000298	0.2259	LOC647946
633	rs2956973	A	18	44450446	0.8354	2.114e-05	0.8418	PIAS2
634	rs7242217	T	18	46749059	0.9074	2.561e-06	0.9222	DYM
635	rs4632195	C	18	50746748	0.9219	4.186e-06	0.9231	DCC
636	rs11874716	G	18	52750688	0.9902	4.128e-11	0.9895	AK093940
637	rs9636107	G	18	53200117	0.9959	9.091e-13	0.9962	AK057336/AK127787/TCF4
638	rs117963779	A	18	55207703	0.814	0.0003918	0.2093	FECH
639	rs138456213	T	18	61940215	0.8188	0.000351	0.2136	BC036306
640	rs59183289	G	18	77631198	0.9352	1.223e-06	0.918	KCNG2/PQLC1
641	rs117564206	A	19	374539	0.8304	0.0002647	0.2249	THEG
642	rs185863687	T	19	2196730	0.8677	9.396e-05	0.4579	DOT1L
643	rs57549656	G	19	2687651	0.9157	1.224e-06	0.9109	GNG7
644	rs137943100	A	19	9170626	0.8854	5.217e-05	0.3009	OR1M1
645	rs72986630	T	19	11849736	0.9006	4.636e-08	0.8696	ZNF823
646	rs8103241	G	19	13122612	0.8614	6.839e-05	0.6831	GCDH/NFIX
647	rs141858701	G	19	14496791	0.8136	0.0003955	0.2135	CD97
648	rs2905425	G	19	19475717	0.9884	1.008e-08	0.9783	MAU2
649	rs636881	C	19	21465609	0.8713	3.977e-05	0.851	ZNF708
650	rs2053079	G	19	30987423	0.9659	3.789e-09	0.9698	ZNF536
651	rs78459970	G	19	31532182	0.8766	7.05e-05	0.2815	AX746504
652	rs10425465	G	19	33897934	0.9291	8.273e-08	0.9353	PEPD
653	rs8106205	C	19	49250197	0.8556	0.0001351	0.807	IZUMO1
654	rs56873913	G	19	50091199	0.9419	2.188e-07	0.9355	PRRG2
655	rs270776	G	19	55222807	0.8519	1.211e-06	0.8602	LILRP2
656	rs142018590	A	19	57192154	0.8278	0.0002822	0.2223	ZNF835
657	rs146780508	A	20	4873589	0.822	0.0003253	0.2223	SLC23A2
658	rs149287072	A	20	16120700	0.8097	0.0004325	0.2055	MACROD2
659	rs142320113	T	20	20456951	0.9305	7.186e-06	0.3848	RALGAPA2
660	rs6137162	T	20	20820822	0.9042	1.215e-07	0.9189	RALGAPA2
661	rs62208050	A	20	31189236	0.8303	0.0002654	0.2248	LOC149950
662	rs143049346	G	20	33362881	0.8031	0.0005015	0.1998	NCOA6
663	rs6065094	A	20	37453194	0.9889	5.519e-11	0.9889	KIAA0823/PPP1R16B
664	rs35481364	C	20	39764702	0.8713	3.443e-06	0.7745	BC035080
665	rs6065777	G	20	43669641	0.8807	5.921e-06	0.8339	STK4
666	rs78803371	T	20	45667168	0.8344	0.0002393	0.229	EYA2
667	rs6095357	A	20	47523865	0.8793	9.026e-06	0.8888	ARFGEF2
668	rs7267348	C	20	48131036	0.9328	1.182e-07	0.9324	KCNB1/PTGIS
669	rs1407025	C	20	58293777	0.8179	4.349e-06	0.839	PHACTR3
670	rs880446	G	20	62133177	0.9087	1.646e-06	0.8676	EEF1A2/GMEB2/PPDPF/ZBTB46
671	rs75821722	C	21	15785597	0.834	0.0002418	0.2286	HSPA13
672	rs118083350	A	21	17653745	0.8043	0.0004887	0.2008	C21orf34
673	rs2828478	A	21	25105211	0.8838	5.261e-07	0.8957	AK124194
674	rs61261717	A	21	30206809	0.8272	0.0002866	0.3472	N6AMT1
675	rs2284641	G	21	37651285	0.8633	1.13e-05	0.8048	AK303953/DOPEY2
676	rs187925142	A	21	40415988	0.8433	0.0001896	0.2387	PSMG1
677	rs75348832	C	21	44188686	0.844	0.000186	0.2491	PDE9A
678	rs188176018	A	21	47047676	0.9104	1.944e-05	0.3398	PCBP3
679	rs1974653	A	22	20134350	0.8067	4.103e-05	0.733	ZDHHC8
680	rs238783	A	22	22342195	0.8755	7.692e-06	0.8705	AK131325
681	rs117735344	A	22	26806033	0.8179	0.0003582	0.2263	ASPHD2
682	rs1318025	T	22	29283757	0.839	3.913e-05	0.8544	ZNRF3
683	rs117155033	G	22	29703877	0.8143	0.0003893	0.213	GAS2L1
684	rs191358855	C	22	31826392	0.8089	0.0004403	0.2069	DRG1
685	rs56987759	C	22	39089501	0.9186	1.334e-05	0.3569	JOSD1
686	rs5995756	T	22	40000313	0.993	2.836e-11	0.9957	CACNA1I/MAP3K7IP1/SYNGR1
687	rs117777595	A	22	40625000	0.8234	0.0003146	0.2361	TNRC6B
688	rs17002069	G	22	41050986	0.8973	3.046e-06	0.8621	MKL1
689	rs9607782	A	22	41587556	0.9984	6.763e-12	0.9977	BC040700
690	rs6002546	G	22	42333408	0.8923	7.971e-07	0.9127	WBP2NL
691	rs134873	G	22	42657566	0.9892	2.4e-09	0.991	LOC388906
692	rs2072883	G	22	43435668	0.8967	4.79e-06	0.8914	SCUBE1/TTLL1
693	rs5769765	G	22	50271176	0.9599	3.308e-07	0.9605	ZBED4
