# Supplementary material for: Leveraging Genomic Annotations and Pleiotropic Enrichment for Improved Replication Rates in Schizophrenia GWAS
Source: PLoS Genet. 2016 Jan 25;12(1):e1005803. doi: 10.1371/journal.pgen.1005803 (PMC4726519; doi:10.1371/journal.pgen.1005803)
Supplement: S2 Table — The SNPs identified by CM3 at predicted replication probabilities > 0.8 were pruned at LD r2 < 0.1, keeping SNP having largest predicted replication probability in each LD block, and, clumped by 250kbp. Shaded rows indicate the genomic regions having SNP above genome wide significant threshold (5 x10-8). The locus number (Loci), leading SNPs (LeadingSNP), reference allele(A1), chromosome numbers (Chrnum), genomic position (Pos), predicted replication probability (Pred_Repl), p-values from the primary study (P), predicted replication probability excluding Bipolar disorder from the enrichment sources (Pred_Repl_noBIP) and closest genes in the region (Genes) are listed from left to right. (XLS) [file pgen.1005803.s003.xls]

## Sheet: Wang_et_al_suppl_tableS2.csv
Loci	LeadingSNP	A1	Chrnum	Pos		Pred_repl	P	Genes
1	rs11804831	T	1	1194804		0.8165	4.6821e-05	UBE2J2
2	rs2797685	C	1	7879063		0.9942	7.0254e-09	PER3
3	rs10889657	T	1	67615487		1	1.2426e-22	C1orf141/IL12RB2/IL23R/MIER1/SERBP1
4	rs2476601	A	1	114377568		0.9776	7.5597e-08	PTPN22
5	rs7549276	G	1	155248575		0.9916	2.9889e-08	RAG1AP1
6	rs12039896	G	1	160827227		0.8389	4.9947e-06	CD244
7	rs7517810	C	1	172853460		0.9999	2.5917e-13	TNFSF18
8	rs1998598	A	1	197727642		0.9759	8.1236e-08	DENND1B
9	rs7554511	C	1	200877562		0.8864	1.5462e-06	C1orf106
10	rs3024505	G	1	206939904		0.966	1.268e-07	IL10
11	rs13428812	A	2	25492467		0.9628	1.9722e-07	DNMT3A
12	rs10495903	C	2	43806918		0.958	8.3311e-07	THADA
13	rs10181042	C	2	61224259		0.979	1.0448e-07	PUS10
14	rs2058660	G	2	103054449		0.9991	9.2702e-11	IL18RAP/IL1RL1
15	rs6738825	A	2	198896895		0.9522	1.7081e-06	PLCL1
16	rs7423615	C	2	231116874		0.9783	7.7014e-08	SP140
17	rs3792109	G	2	234184417		1	1.1673e-34	ATG16L1
18	rs9836462	A	3	48712791		0.8847	1.31e-05	NCKIPSD
19	rs3197999	G	3	49721532		0.9999	1.767e-14	CAMKV/MST1/TRAIP
20	rs2581830	T	3	53134098		0.9165	2.1016e-06	RFT1
21	rs2249563	A	4	39455378		0.8009	1.1417e-05	RPL9
22	rs12187530	C	5	40389852		1	3.3905e-26	CARD6/PTGER4/TTC33
23	rs2549794	C	5	96244549		0.9972	1.5482e-09	AK094985
24	rs11743851	T	5	130613600		0.9992	7.2726e-11	CDC42SE2
25	rs25890	C	5	131437562		0.9736	1.6086e-07	CSF2
26	rs12521868	G	5	131784393		1	1.4955e-17	C5orf56/LOC441108
27	rs11167764	A	5	141479065		0.9878	2.3001e-08	NDFIP1
28	rs7714584	A	5	150270420		1	4.424e-16	IRGM
29	rs6556412	G	5	158787385		0.9997	5.3184e-12	AK097548/LOC285627
30	rs359457	C	5	173279842		0.9265	5.9783e-07	CPEB4
31	rs6908425	T	6	20728731		0.9597	1.9722e-07	CDKAL1
32	rs1362104	G	6	30101656		0.8283	3.7843e-05	TRIM40/ZNRD1
33	rs2074512	T	6	30878919		0.8927	1.689e-05	GTF2H4
34	rs9264942	T	6	31274380		0.9999	2.4452e-13	HLA-B/LTA/MICB/NFKBIL1/hla-b
35	rs3830041	C	6	32191339		0.9932	2.1663e-09	BTNL2/C2/C6orf10/HLA-DRA/NOTCH4/TNXB
36	rs2856997	C	6	32781776		0.9941	8.5348e-09	HLA-DOB/HLA-DQA2
37	rs1847472	C	6	90973159		0.8647	2.1548e-05	BACH2
38	rs6568421	A	6	106435025		0.9266	5.191e-07	PRDM1
39	rs212388	C	6	159490436		0.8854	1.3811e-06	CR618966
40	rs7749278	T	6	167435325		0.999	1.4864e-10	FGFR1OP
41	rs1456896	C	7	50304461		0.9651	1.7314e-07	IKZF1
42	rs2098112	G	7	153487944		0.9999	6.5437e-13	DPP6
43	rs4871611	G	8	126537570		0.9992	8.779e-11	TRIB1
44	rs10758669	C	9	4981602		0.9996	8.9424e-12	JAK2
45	rs3810936	T	9	117552885		0.9999	1.8413e-13	TNFSF15/TNFSF8
46	rs4077515	C	9	139266496		1	2.7309e-16	CARD9/SEC16A
47	rs12242110	A	10	35535695		0.9925	2.3001e-08	CCNY
48	rs2790170	G	10	60028507		0.9271	1.6275e-06	CISD1
49	rs10761659	A	10	64445564		1	8.109e-19	ZNF365
50	rs1250550	C	10	81060317		0.9948	5.453e-09	ZMIZ1
51	rs4934169	A	10	82203663		0.8418	1.8985e-05	CR619383
52	rs4409764	T	10	101284237		1	2.2721e-17	DQ372722/NKX2-3
53	rs102275	T	11	61557803		0.9522	7.8714e-07	C11orf10
54	rs694739	A	11	64097233		0.9437	2.925e-06	PRDX5/RPS6KA4
55	rs7927997	C	11	76301375		0.9993	3.8237e-11	C11orf30
56	rs12827915	G	12	13179236		0.8487	2.3312e-06	AK125676
57	rs11564258	G	12	40792300		1	7.5301e-18	LRRK2
58	rs3764147	A	13	44457925		0.9952	4.0353e-09	C13orf31
59	rs4902651	C	14	69272125		0.8599	3.2135e-06	C14orf181/RAD51L1
60	rs8005161	C	14	88472595		0.9511	1.8525e-07	GPR65
61	rs17293632	C	15	67442596		0.9997	1.1877e-11	SMAD3
62	rs151181	T	16	28490517		0.9957	3.292e-09	NPIPL2
63	rs5743289	C	16	50756774		1	5.3522e-55	ADCY7/BRD7/CYLD/NKD1/NOD2
64	rs3091315	A	17	32593665		0.9995	1.399e-11	CCL7
65	rs2872507	G	17	38040763		0.9849	2.9889e-08	IKZF3/ZPBP2
66	rs11871801	A	17	40570772		0.9514	3.2192e-07	PTRF/STAT3
67	rs8078967	T	17	44008101		0.8149	8.0258e-05	MAPT
68	rs1893217	A	18	12809340		0.9999	1.6006e-12	PTPN2
69	rs7237362	T	18	19648446		0.8535	1.788e-06	GATA6
70	rs740495	A	19	1124835		0.9984	3.68e-10	SBNO2
71	rs12720356	A	19	10469975		0.9899	1.978e-08	CDC37/TYK2
72	rs736289	T	19	33757062		0.8344	2.4068e-06	CEBPA
73	rs12462708	C	19	37797578		0.8074	9.9862e-05	HKR1
74	rs281379	G	19	49214274		0.9859	1.8685e-08	MAMSTR
75	rs4809330	A	20	62349586		0.9989	1.3508e-10	GMEB2/PRIC285/ZGPAT
76	rs1736020	C	21	16812552		0.9984	4.0924e-10	USP25
77	rs762421	G	21	45615561		0.9998	2.3983e-12	ICOSLG
78	rs181359	G	22	21928641		0.9993	4.2231e-11	UBE2L3
79	rs714027	A	22	30577771		0.9757	2.6659e-07	HORMAD2
80	rs2413583	C	22	39659773		0.9956	4.7539e-09	PDGFB
81	rs138820	T	22	50164078		0.813	8.8192e-05	BRD1
