# Supplementary material for: Leveraging Genomic Annotations and Pleiotropic Enrichment for Improved Replication Rates in Schizophrenia GWAS
Source: PLoS Genet. 2016 Jan 25;12(1):e1005803. doi: 10.1371/journal.pgen.1005803 (PMC4726519; doi:10.1371/journal.pgen.1005803)
Supplement: S3 Table — The SNPs identified by CM3 at predicted replication probabilities > 0.8 were pruned at LD r2 < 0.1 keeping SNP having largest predicted replication probability in each LD block, and, clumped by 250kbp. Shaded rows indicate the genomic regions having SNP above genome wide significant threshold (5 x10-8). The locus number (Loci), leading SNPs (LeadingSNP), reference allele(A1), chromosome numbers (Chrnum), genomic position (Pos), predicted replication probability (Pred_Repl), p-values from the primary study (P), predicted replication probability excluding Bipolar disorder from the enrichment sources (Pred_Repl_noBIP) and closest genes in the region (Genes) are listed from left to right. (XLS) [file pgen.1005803.s004.xls]

## Sheet: clump_all_250k_new_cm3.csv
Loci	LeadingSNP	A1	Chrnum	Pos	Pred_repl	P	Genes
1	rs612117	A	6	101344511	0.8964	2.016e-06	ASCC3
2	rs666845	C	11	83277544	0.9412	6.4715e-08	DLG2
3	rs521609	G	11	117407301	0.9739	2.8232e-07	DSCAML1
4	rs8017172	G	14	56199048	1	7.9463e-25	C14orf33/RPL13AP3
5	rs3859172	G	16	28566158	0.8152	0.00018482	NPIPL2
6	rs916888	T	17	44863133	0.9538	8.3811e-06	WNT3
7	rs9332408	T	17	65108987	0.9342	1.2061e-06	HELZ
8	rs12953322	G	18	20001349	0.9496	8.7488e-08	CTAGE1
9	rs17411548	G	18	50822943	0.9955	4.4279e-11	DCC
10	rs6060599	T	20	30257754	0.9517	5.7023e-08	BCL2L1
11	rs3787739	C	21	38129475	0.8247	4.2432e-06	HLCS
